# Supplementary material for: Transcriptome Profile Analysis Identifies Candidate Genes for the Melanin Pigmentation of Skin in Tengchong Snow Chickens
Source: Vet Sci. 2023 May 11;10(5):341. doi: 10.3390/vetsci10050341 (PMC10221249; doi:10.3390/vetsci10050341)
Supplement: Supplementary file 1 [file vetsci-10-00341-s001.zip]

Archive with 6 entries (5 files):
- vetsci-2258038-supplementary/
- vetsci-2258038-supplementary/Table S1.docx
- vetsci-2258038-supplementary/Table S2.xlsx
- vetsci-2258038-supplementary/Table S3.docx
- vetsci-2258038-supplementary/Table S4.docx
- vetsci-2258038-supplementary/Table S5.docx
