# Supplementary material for: Transcriptome Profile Analysis Identifies Candidate Genes for the Melanin Pigmentation of Skin in Tengchong Snow Chickens
Source: Vet Sci. 2023 May 11;10(5):341. doi: 10.3390/vetsci10050341 (PMC10221249; doi:10.3390/vetsci10050341)
Supplement: Supplementary file 1 [file vetsci-10-00341-s001.zip › vetsci-2258038-supplementary/Table S2.xlsx]

## Sheet: DCT
Bc																							Wc
	experiment 1							experiment 2							experiment 3								experiment 1							experiment 2							experiment 3
1d	sample	tissue	Ct(DCT)	Ct(β-Actin)	ΔCt	2^-ΔCT	*1000	sample	tissue	Ct(DCT)	Ct(β-Actin)	ΔCt	2^-ΔCT	*1000	sample	tissue	Ct(DCT)	Ct(β-Actin)	ΔCt	2^-ΔCT	*1000		sample	tissue	Ct(DCT)	Ct(β-Actin)	ΔCt	2^-ΔCT	*1000	sample	tissue	Ct(DCT)	Ct(β-Actin)	ΔCt	2^-ΔCT	*1000	sample	tissue	Ct(DCT)	Ct(β-Actin)	ΔCt	2^-ΔCT	*1000
	1d-1	skin	27.165	20.528	6.637	0.0100476	10.0476	1d-4	skin	27.641	21.198	6.443	0.0114938	11.4938	1d-7	skin	27.689	20.899	6.79	0.00903663	9.03663		1d-1	skin	27.567	19.721	7.846	0.00434629	4.34629	1d-4	skin	27.557	20.173	7.384	0.0059868	5.9868	1d-7	skin	27.457	19.609	7.848	0.00434027	4.34027
	1d-2	skin	27.054	20.453	6.601	0.0103015	10.3015	1d-5	skin	27.238	20.422	6.816	0.00887523	8.87523	1d-8	skin	27.348	20.397	6.951	0.0080824	8.0824		1d-2	skin	27.983	20.422	7.561	0.00529556	5.29556	1d-5	skin	27.982	19.071	8.911	0.00207741	2.07741	1d-8	skin	27.621	18.811	8.81	0.00222805	2.22805
	1d-3	skin	26.789	20.513	6.276	0.0129043	12.9043	1d-6	skin	27.584	20.923	6.661	0.00988187	9.88187	1d-9	skin	27.862	21.391	6.471	0.0112729	11.2729		1d-3	skin	27.638	19.584	8.054	0.00376274	3.76274	1d-6	skin	27.545	19.405	8.14	0.003545	3.545	1d-9	skin	27.528	19.432	8.096	0.00365478	3.65478
						0.0110845	11.0845						0.0100836	10.0836						0.00946397	9.46397							0.0044682	4.4682						0.00386973	3.86973						0.0034077	3.4077
42d	sample	tissue	Ct(DCT)	Ct(β-Actin)	ΔCt	2^-ΔCT	*1000	sample	tissue	Ct(DCT)	Ct(β-Actin)	ΔCt	2^-ΔCT	*1000			Ct(DCT)	Ct(β-Actin)	ΔCt	2^-ΔCT	*1000		sample	tissue	Ct(DCT)	Ct(β-Actin)	ΔCt	2^-ΔCT	*1000	sample	tissue	Ct(DCT)	Ct(β-Actin)	ΔCt	2^-ΔCT	*1000	sample	tissue	Ct(DCT)	Ct(β-Actin)	ΔCt	2^-ΔCT	*1000
	42d-1	skin	27.589	20.754	6.835	0.00875911	8.75911	42d-4	skin	27.576	20.667	6.909	0.00832116	8.32116	42d-7	skin	27.459	20.535	6.924	0.00823509	8.23509		42d-1	skin	27.149	19.148	8.001	0.00390354	3.90354	42d-4	skin	27.564	19.225	8.339	0.00308824	3.08824	42d-7	skin	27.307	19.121	8.186	0.00343375	3.43375
	42d-2	skin	27.724	20.803	6.921	0.00825223	8.25223	42d-5	skin	27.894	20.896	6.998	0.00782334	7.82334	42d-8	skin	27.982	21.166	6.816	0.00887523	8.87523		42d-2	skin	27.496	19.157	8.339	0.00308824	3.08824	42d-5	skin	27.669	19.403	8.266	0.00324852	3.24852	42d-8	skin	27.746	19.405	8.341	0.00308396	3.08396
	42d-3	skin	27.336	20.961	6.375	0.0120485	12.0485	42d-6	skin	27.903	20.979	6.924	0.00823509	8.23509	42d-9	skin	27.678	20.859	6.819	0.00885679	8.85679		42d-3	skin	27.283	19.403	7.88	0.00424506	4.24506	42d-6	skin	27.452	18.997	8.455	0.00284965	2.84965	42d-9	skin	27.068	19.302	7.766	0.00459411	4.59411
						0.00968662	9.68662						0.00812653	8.12653						0.0086557	8.6557							0.00374561	3.74561						0.00306214	3.06214						0.00370394	3.70394
90d	sample	tissue	Ct(DCT)	Ct(β-Actin)	ΔCt	2^-ΔCT	*1000	sample	tissue	Ct(DCT)	Ct(β-Actin)	ΔCt	2^-ΔCT	*1000			Ct(DCT)	Ct(β-Actin)	ΔCt	2^-ΔCT	*1000		sample	tissue	Ct(DCT)	Ct(β-Actin)	ΔCt	2^-ΔCT	*1000	sample	tissue	Ct(DCT)	Ct(β-Actin)	ΔCt	2^-ΔCT	*1000	sample	tissue	Ct(DCT)	Ct(β-Actin)	ΔCt	2^-ΔCT	*1000
	90d-1	skin	28.041	20.622	7.419	0.0058433	5.8433	90d-4	skin	27.941	19.733	8.208	0.00338178	3.38178	90d-7	skin	28.265	20.652	7.613	0.00510809	5.10809		90d-1	skin	29.814	21.845	7.969	0.00399109	3.99109	90d-4	skin	29.014	20.598	8.416	0.00292773	2.92773	90d-7	skin	28.658	20.124	8.534	0.0026978	2.6978
	90d-2	skin	26.989	19.718	7.271	0.00647457	6.47457	90d-5	skin	28.489	20.426	8.063	0.00373934	3.73934	90d-8	skin	27.678	20.163	7.515	0.00546713	5.46713		90d-2	skin	29.052	20.978	8.074	0.00371094	3.71094	90d-5	skin	28.973	19.894	9.079	0.00184905	1.84905	90d-8	skin	28.073	19.268	8.805	0.00223579	2.23579
	90d-3	skin	27.658	20.205	7.453	0.0057072	5.7072	90d-6	skin	28.058	20.771	7.287	0.00640316	6.40316	90d-9	skin	27.467	19.748	7.719	0.00474624	4.74624		90d-3	skin	30.654	21.376	9.278	0.00161081	1.61081	90d-6	skin	29.365	20.789	8.576	0.00262039	2.62039	90d-9	skin	27.945	19.877	8.068	0.0037264	3.7264
						0.00600836	6.00836						0.0045081	4.5081						0.00510715	5.10715							0.00310428	3.10428						0.00246573	2.46573						0.00288667	2.88667

## Sheet: EDNRB2
Bc																							Wc
	experiment 1							experiment 2							experiment 3								experiment 1							experiment 2							experiment 3
1d	sample	tissue	Ct(EDNRB2)	Ct(β-Actin)	ΔCt	2^-ΔCT	*1000	sample	tissue	Ct(EDNRB2)	Ct(β-Actin)	ΔCt	2^-ΔCT	*1000	sample	tissue	Ct(EDNRB2)	Ct(β-Actin)	ΔCt	2^-ΔCT	*1000		sample	tissue	Ct(EDNRB2)	Ct(β-Actin)	ΔCt	2^-ΔCT	*1000	sample	tissue	Ct(EDNRB2)	Ct(β-Actin)	ΔCt	2^-ΔCT	*1000	sample	tissue	Ct(EDNRB2)	Ct(β-Actin)	ΔCt	2^-ΔCT	*1000
	1d-1	skin	25.641	18.478	7.163	0.00697786	6.97786	1d-4	skin	26.861	19.834	7.027	0.00766765	7.66765	1d-7	skin	25.861	18.992	6.869	0.0085551	8.5551		1d-1	skin	27.641	19.003	8.638	0.00251017	2.51017	1d-4	skin	26.891	18.101	8.79	0.00225916	2.25916	1d-7	skin	27.261	18.572	8.689	0.00242298	2.42298
	1d-2	skin	25.865	18.896	6.969	0.00798219	7.98219	1d-5	skin	26.408	19.402	7.006	0.00778008	7.78008	1d-8	skin	26.966	19.976	6.99	0.00786684	7.86684		1d-2	skin	27.125	18.812	8.313	0.0031444	3.1444	1d-5	skin	27.408	18.422	8.986	0.00197217	1.97217	1d-8	skin	27.191	18.276	8.915	0.00207166	2.07166
	1d-3	skin	26.38	19.326	7.054	0.00752548	7.52548	1d-6	skin	27.584	20.082	7.502	0.00551662	5.51662	1d-9	skin	26.088	19.038	7.05	0.00754638	7.54638		1d-3	skin	27.458	18.826	8.632	0.00252063	2.52063	1d-6	skin	26.984	18.042	8.942	0.00203325	2.03325	1d-9	skin	27.088	18.188	8.9	0.00209331	2.09331
						0.00749518	7.49518						0.00698811	6.98811						0.00798944	7.98944							0.00272507	2.72507						0.00208819	2.08819						0.00219598	2.19598
42d	sample	tissue	Ct(EDNRB2)	Ct(β-Actin)	ΔCt	2^-ΔCT	*1000	sample	tissue	Ct(EDNRB2)	Ct(β-Actin)	ΔCt	2^-ΔCT	*1000	sample	tissue	Ct(EDNRB2)	Ct(β-Actin)	ΔCt	2^-ΔCT	*1000		sample	tissue	Ct(EDNRB2)	Ct(β-Actin)	ΔCt	2^-ΔCT	*1000	sample	tissue	Ct(EDNRB2)	Ct(β-Actin)	ΔCt	2^-ΔCT	*1000	sample	tissue	Ct(EDNRB2)	Ct(β-Actin)	ΔCt	2^-ΔCT	*1000
	42d-1	skin	26.998	19.368	7.63	0.00504825	5.04825	42d-4	skin	26.941	19.778	7.163	0.00697786	6.97786	42d-7	skin	26.641	19.253	7.388	0.00597022	5.97022		42d-1	skin	27.641	18.478	9.163	0.00174446	1.74446	42d-4	skin	27.641	18.478	9.163	0.00174446	1.74446	42d-7	skin	27.641	18.478	9.163	0.00174446	1.74446
	42d-2	skin	26.965	19.342	7.623	0.00507281	5.07281	42d-5	skin	26.048	18.896	7.152	0.00703127	7.03127	42d-8	skin	26.865	19.296	7.569	0.00526628	5.26628		42d-2	skin	27.895	18.729	9.166	0.00174084	1.74084	42d-5	skin	27.865	18.598	9.267	0.00162314	1.62314	42d-8	skin	27.865	18.896	8.969	0.00199555	1.99555
	42d-3	skin	27.009	19.206	7.803	0.00447778	4.47778	42d-6	skin	26.789	19.326	7.463	0.00566778	5.66778	42d-9	skin	26.795	19.386	7.409	0.00588395	5.88395		42d-3	skin	27.986	18.926	9.06	0.00187356	1.87356	42d-6	skin	27.389	18.326	9.063	0.00186967	1.86967	42d-9	skin	27.384	18.321	9.063	0.00186967	1.86967
						0.00486628	4.86628						0.00655897	6.55897						0.00570682	5.70682							0.00178629	1.78629						0.00174576	1.74576						0.00186989	1.86989
90d	sample	tissue	Ct(EDNRB2)	Ct(β-Actin)	ΔCt	2^-ΔCT	*1000	sample	tissue	Ct(EDNRB2)	Ct(β-Actin)	ΔCt	2^-ΔCT	*1000	sample	tissue	Ct(EDNRB2)	Ct(β-Actin)	ΔCt	2^-ΔCT	*1000		sample	tissue	Ct(EDNRB2)	Ct(β-Actin)	ΔCt	2^-ΔCT	*1000	sample	tissue	Ct(EDNRB2)	Ct(β-Actin)	ΔCt	2^-ΔCT	*1000	sample	tissue	Ct(EDNRB2)	Ct(β-Actin)	ΔCt	2^-ΔCT	*1000
	90d-1	skin	27.698	19.368	8.33	0.00310756	3.10756	90d-4	skin	27.998	19.468	8.53	0.00270529	2.70529	90d-7	skin	27.598	19.379	8.219	0.0033561	3.3561		90d-1	skin	27.998	18.395	9.603	0.00128591	1.28591	90d-4	skin	27.998	18.168	9.83	0.00109869	1.09869	90d-7	skin	27.976	18.168	9.808	0.00111557	1.11557
	90d-2	skin	27.685	19.342	8.343	0.00307969	3.07969	90d-5	skin	27.965	19.431	8.534	0.0026978	2.6978	90d-8	skin	27.465	19.343	8.122	0.0035895	3.5895		90d-2	skin	27.854	18.251	9.603	0.00128591	1.28591	90d-5	skin	27.985	18.052	9.933	0.00102298	1.02298	90d-8	skin	27.995	18.322	9.673	0.001225	1.225
	90d-3	skin	27.729	19.401	8.328	0.00311188	3.11188	90d-6	skin	27.879	19.432	8.447	0.00286549	2.86549	90d-9	skin	27.389	19.406	7.983	0.00395255	3.95255		90d-3	skin	27.879	18.103	9.776	0.00114059	1.14059	90d-6	skin	27.889	18.121	9.768	0.00114694	1.14694	90d-9	skin	27.899	18.589	9.31	0.00157547	1.57547
						0.00309971	3.09971						0.0027562	2.7562						0.00363272	3.63272							0.00123747	1.23747						0.00108954	1.08954						0.00130535	1.30535

## Sheet: GPR143
Bc																							Wc
	experiment 1							experiment 2							experiment 3								experiment 1							experiment 2							experiment 3
1d	sample	tissue	Ct(GPR143)	Ct(β-Actin)	ΔCt	2^-ΔCT	*1000	sample	tissue	Ct(GPR143)	Ct(β-Actin)	ΔCt	2^-ΔCT	*1000	sample	tissue	Ct(GPR143)	Ct(β-Actin)	ΔCt	2^-ΔCT	*1000		sample	tissue	Ct(GPR143)	Ct(β-Actin)	ΔCt	2^-ΔCT	*1000			Ct(GPR143)	Ct(β-Actin)	ΔCt	2^-ΔCT	*1000			Ct(GPR143)	Ct(β-Actin)	ΔCt	2^-ΔCT	*1000
	1d-1	skin	27.437	18.418	9.019	0.00192757	1.92757	1d-4	skin	27.895	18.898	8.997	0.00195719	1.95719	1d-7	skin	27.861	18.55	9.311	0.00157438	1.57438		1d-1	skin	27.459	17.964	9.495	0.00138586	1.38586	1d-4	skin	28.086	18.357	9.729	0.00117836	1.17836	1d-7	skin	27.385	17.894	9.491	0.00138971	1.38971
	1d-2	skin	27.394	18.393	9.001	0.00195177	1.95177	1d-5	skin	27.943	18.807	9.136	0.00177742	1.77742	1d-8	skin	27.613	18.704	8.909	0.00208029	2.08029		1d-2	skin	27.671	18.423	9.248	0.00164465	1.64465	1d-5	skin	27.989	18.432	9.557	0.00132757	1.32757	1d-8	skin	28.214	18.678	9.536	0.00134703	1.34703
	1d-3	skin	27.487	18.469	9.018	0.00192891	1.92891	1d-6	skin	27.926	18.864	9.062	0.00187097	1.87097	1d-9	skin	27.788	18.518	9.27	0.00161976	1.61976		1d-3	skin	27.512	18.258	9.254	0.00163783	1.63783	1d-6	skin	28.198	18.669	9.529	0.00135358	1.35358	1d-9	skin	27.186	17.934	9.252	0.0016401	1.6401
						0.00193608	1.93608						0.00186853	1.86853						0.00175814	1.75814							0.00155612	1.55612						0.0012865	1.2865						0.00145895	1.45895
42d	sample	tissue	Ct(GPR143)	Ct(β-Actin)	ΔCt	2^-ΔCT	*1000	sample	tissue	Ct(GPR143)	Ct(β-Actin)	ΔCt	2^-ΔCT	*1000	sample	tissue	Ct(GPR143)	Ct(β-Actin)	ΔCt	2^-ΔCT	*1000		sample	tissue	Ct(GPR143)	Ct(β-Actin)	ΔCt	2^-ΔCT	*1000			Ct(GPR143)	Ct(β-Actin)	ΔCt	2^-ΔCT	*1000			Ct(GPR143)	Ct(β-Actin)	ΔCt	2^-ΔCT	*1000
	42d-1	skin	27.867	18.597	9.27	0.00161976	1.61976	42d-4	skin	27.658	17.986	9.672	0.00122585	1.22585	42d-7	skin	28.034	17.905	10.129	0.000893032	0.893032		42d-1	skin	29.109	19.042	10.067	0.000932247	0.932247	42d-4	skin	29.326	19.341	9.985	0.000986769	0.986769	42d-7	skin	29.307	19.831	9.476	0.00140423	1.40423
	42d-2	skin	27.772	18.405	9.367	0.00151444	1.51444	42d-5	skin	27.723	17.813	9.91	0.00103942	1.03942	42d-8	skin	27.497	17.614	9.883	0.00105906	1.05906		42d-2	skin	29.356	18.929	10.427	0.000726374	0.726374	42d-5	skin	28.989	18.816	10.173	0.000866207	0.866207	42d-8	skin	29.646	19.742	9.904	0.00104376	1.04376
	42d-3	skin	27.634	18.321	9.313	0.0015722	1.5722	42d-6	skin	27.595	18.124	9.471	0.00140911	1.40911	42d-9	skin	27.36	17.792	9.568	0.00131748	1.31748		42d-3	skin	29.293	19.231	10.062	0.000935484	0.935484	42d-6	skin	29.205	19.568	9.637	0.00125595	1.25595	42d-9	skin	28.998	19.596	9.402	0.00147814	1.47814
						0.0015688	1.5688						0.0012248	1.2248						0.00108986	1.08986							0.000864702	0.864702						0.00103631	1.03631						0.00130871	1.30871
90d	sample	tissue	Ct(GPR143)	Ct(β-Actin)	ΔCt	2^-ΔCT	*1000	sample	tissue	Ct(GPR143)	Ct(β-Actin)	ΔCt	2^-ΔCT	*1000	sample	tissue	Ct(GPR143)	Ct(β-Actin)	ΔCt	2^-ΔCT	*1000		sample	tissue	Ct(GPR143)	Ct(β-Actin)	ΔCt	2^-ΔCT	*1000			Ct(GPR143)	Ct(β-Actin)	ΔCt	2^-ΔCT	*1000			Ct(GPR143)	Ct(β-Actin)	ΔCt	2^-ΔCT	*1000
	90d-1	skin	28.925	18.658	10.267	0.000811568	0.811568	90d-4	skin	29.489	18.991	10.498	0.000691492	0.691492	90d-7	skin	29.475	19.357	10.118	0.000899867	0.899867		90d-1	skin	29.116	18.231	10.885	0.000528796	0.528796	90d-4	skin	29.831	19.021	10.81	0.000557014	0.557014	90d-7	skin	30.075	19.576	10.499	0.000691013	0.691013
	90d-2	skin	29.169	19.119	10.05	0.000943297	0.943297	90d-5	skin	29.417	19.073	10.344	0.000769389	0.769389	90d-8	skin	29.174	18.921	10.253	0.000819482	0.819482		90d-2	skin	29.052	18.856	10.196	0.000852507	0.852507	90d-5	skin	30.057	18.987	11.07	0.000465155	0.465155	90d-8	skin	29.979	18.994	10.985	0.000493384	0.493384
	90d-3	skin	28.988	19.002	9.986	0.000986085	0.986085	90d-6	skin	29.276	19.112	10.164	0.000871628	0.871628	90d-9	skin	28.956	18.793	10.163	0.000872232	0.872232		90d-3	skin	29.238	18.725	10.513	0.00068434	0.68434	90d-6	skin	29.952	19.293	10.659	0.000618474	0.618474	90d-9	skin	29.682	19.192	10.49	0.000695337	0.695337
						0.00091365	0.91365						0.000777503	0.777503						0.000863861	0.863861							0.000688548	0.688548						0.000546881	0.546881						0.000626578	0.626578

## Sheet: MC1R
Bc																							Wc
	experiment 1							experiment 2							experiment 3								experiment 1							experiment 2							experiment 3
1d	sample	tissue	Ct(MC1R)	Ct(β-Actin)	ΔCt	2^-ΔCT	*1000	sample	tissue	Ct(MC1R)	Ct(β-Actin)	ΔCt	2^-ΔCT	*1000	sample	tissue	Ct(MC1R)	Ct(β-Actin)	ΔCt	2^-ΔCT	*1000		sample	tissue	Ct(MC1R)	Ct(β-Actin)	ΔCt	2^-ΔCT	*1000	sample	tissue	Ct(MC1R)	Ct(β-Actin)	ΔCt	2^-ΔCT	*1000	sample	tissue	Ct(MC1R)	Ct(β-Actin)	ΔCt	2^-ΔCT	*1000
	1d-1	skin	27.321	18.478	8.843	0.00217767	2.17767	1d-4	skin	27.861	18.631	9.23	0.0016653	1.6653	1d-7	skin	27.861	18.621	9.24	0.0016538	1.6538		1d-1	skin	27.901	18.703	9.198	0.00170265	1.70265	1d-4	skin	27.886	18.171	9.715	0.00118985	1.18985	1d-7	skin	27.685	18.009	9.676	0.00122246	1.22246
	1d-2	skin	27.448	18.596	8.852	0.00216413	2.16413	1d-5	skin	27.408	18.502	8.906	0.00208462	2.08462	1d-8	skin	27.966	18.791	9.175	0.00173001	1.73001		1d-2	skin	27.893	18.722	9.171	0.00173482	1.73482	1d-5	skin	27.654	18.322	9.332	0.00155163	1.55163	1d-8	skin	27.574	18.011	9.563	0.00132206	1.32206
	1d-3	skin	27.399	18.327	9.072	0.00185804	1.85804	1d-6	skin	27.584	18.068	9.516	0.00136584	1.36584	1d-9	skin	27.788	18.392	9.396	0.0014843	1.4843		1d-3	skin	27.898	18.681	9.217	0.00168038	1.68038	1d-6	skin	27.776	18.242	9.534	0.0013489	1.3489	1d-9	skin	27.786	18.219	9.567	0.0013184	1.3184
						0.00206661	2.06661						0.00170525	1.70525						0.00162271	1.62271							0.00170595	1.70595						0.00136346	1.36346						0.00128764	1.28764
42d	sample	tissue	Ct(MC1R)	Ct(β-Actin)	ΔCt	2^-ΔCT	*1000	sample	tissue	Ct(MC1R)	Ct(β-Actin)	ΔCt	2^-ΔCT	*1000	sample	tissue	Ct(MC1R)	Ct(β-Actin)	ΔCt	2^-ΔCT	*1000		sample	tissue	Ct(MC1R)	Ct(β-Actin)	ΔCt	2^-ΔCT	*1000	sample	tissue	Ct(MC1R)	Ct(β-Actin)	ΔCt	2^-ΔCT	*1000	sample	tissue	Ct(MC1R)	Ct(β-Actin)	ΔCt	2^-ΔCT	*1000
	42d-1	skin	27.768	19.121	8.647	0.00249456	2.49456	42d-4	skin	27.876	19.216	8.66	0.00247218	2.47218	42d-7	skin	27.898	19.001	8.897	0.00209766	2.09766		42d-1	skin	27.641	18.648	8.993	0.00196262	1.96262	42d-4	skin	27.652	18.435	9.217	0.00168038	1.68038	42d-7	skin	27.774	18.241	9.533	0.00134984	1.34984
	42d-2	skin	27.635	19.003	8.632	0.00252063	2.52063	42d-5	skin	27.894	19.006	8.888	0.00211079	2.11079	42d-8	skin	27.998	19.038	8.96	0.00200803	2.00803		42d-2	skin	27.895	18.724	9.171	0.00173482	1.73482	42d-5	skin	27.865	18.599	9.266	0.00162426	1.62426	42d-8	skin	27.656	18.107	9.549	0.00133495	1.33495
	42d-3	skin	27.526	18.998	8.528	0.00270904	2.70904	42d-6	skin	27.768	19.119	8.649	0.0024911	2.4911	42d-9	skin	27.989	19.062	8.927	0.0020545	2.0545		42d-3	skin	27.986	18.859	9.127	0.00178854	1.78854	42d-6	skin	27.389	18.257	9.132	0.00178235	1.78235	42d-9	skin	27.548	18.019	9.529	0.00135358	1.35358
						0.00257474	2.57474						0.00235802	2.35802						0.0020534	2.0534							0.00182866	1.82866						0.00169566	1.69566						0.00134612	1.34612
90d	sample	tissue	Ct(MC1R)	Ct(β-Actin)	ΔCt	2^-ΔCT	*1000	sample	tissue	Ct(MC1R)	Ct(β-Actin)	ΔCt	2^-ΔCT	*1000	sample	tissue	Ct(MC1R)	Ct(β-Actin)	ΔCt	2^-ΔCT	*1000		sample	tissue	Ct(MC1R)	Ct(β-Actin)	ΔCt	2^-ΔCT	*1000	sample	tissue	Ct(MC1R)	Ct(β-Actin)	ΔCt	2^-ΔCT	*1000	sample	tissue	Ct(MC1R)	Ct(β-Actin)	ΔCt	2^-ΔCT	*1000
	90d-1	skin	28.719	18.011	10.708	0.000597821	0.597821	90d-4	skin	29.388	18.413	10.975	0.000496816	0.496816	90d-7	skin	29.198	18.269	10.929	0.000512912	0.512912		90d-1	skin	29.998	18.304	11.694	0.000301825	0.301825	90d-4	skin	29.754	18.808	10.946	0.000506904	0.506904	90d-7	skin	29.679	18.668	11.011	0.000484572	0.484572
	90d-2	skin	28.892	18.414	10.478	0.000701145	0.701145	90d-5	skin	29.597	18.251	11.346	0.000384161	0.384161	90d-8	skin	29.262	18.143	11.119	0.000449622	0.449622		90d-2	skin	29.854	18.247	11.607	0.000320586	0.320586	90d-5	skin	29.587	18.743	10.844	0.00054404	0.54404	90d-8	skin	29.595	18.322	11.273	0.0004041	0.4041
	90d-3	skin	28.908	18.322	10.586	0.000650574	0.650574	90d-6	skin	29.479	18.305	11.174	0.000432804	0.432804	90d-9	skin	29.053	18.539	10.514	0.000683865	0.683865		90d-3	skin	29.889	18.106	11.783	0.000283768	0.283768	90d-6	skin	29.764	18.811	10.953	0.00050445	0.50445	90d-9	skin	29.789	18.419	11.37	0.000377823	0.377823
						0.000649846	0.649846						0.000437927	0.437927						0.0005488	0.5488							0.00030206	0.30206						0.000518465	0.518465						0.000422165	0.422165

## Sheet: MITF
Bc																							Wc
	experiment 1							experiment 2							experiment 3								experiment 1							experiment 2							experiment 3
1d	sample	tissue	Ct(MITF)	Ct(β-Actin)	ΔCt	2^-ΔCT	*1000	sample	tissue	Ct(MITF)	Ct(β-Actin)	ΔCt	2^-ΔCT	*1000	sample	tissue	Ct(MITF)	Ct(β-Actin)	ΔCt	2^-ΔCT	*1000		sample	tissue	Ct(MITF)	Ct(β-Actin)	ΔCt	2^-ΔCT	*1000	sample	tissue	Ct(MITF)	Ct(β-Actin)	ΔCt	2^-ΔCT	*1000	sample	tissue	Ct(MITF)	Ct(β-Actin)	ΔCt	2^-ΔCT	*1000
	1d-1	skin	28.365	18.398	9.967	0.000999158	0.999158	1d-4	skin	28.641	18.998	9.643	0.00125074	1.25074	1d-7	skin	28.861	18.999	9.862	0.00107459	1.07459		1d-1	skin	28.459	18.707	9.752	0.00115973	1.15973	1d-4	skin	28.686	18.373	10.313	0.0007861	0.7861	1d-7	skin	28.385	18.304	10.081	0.000923244	0.923244
	1d-2	skin	28.454	18.466	9.988	0.000984719	0.984719	1d-5	skin	28.238	18.592	9.646	0.00124814	1.24814	1d-8	skin	28.413	18.897	9.516	0.00136584	1.36584		1d-2	skin	28.671	18.722	9.949	0.0010117	1.0117	1d-5	skin	28.456	18.301	10.155	0.000877082	0.877082	1d-8	skin	28.214	18.211	10.003	0.000974534	0.974534
	1d-3	skin	28.387	18.387	10	0.000976562	0.976562	1d-6	skin	28.584	18.864	9.72	0.00118574	1.18574	1d-9	skin	28.788	18.985	9.803	0.00111945	1.11945		1d-3	skin	28.512	18.871	9.641	0.00125248	1.25248	1d-6	skin	28.398	18.242	10.156	0.000876475	0.876475	1d-9	skin	28.186	18.215	9.971	0.000996391	0.996391
						0.000986813	0.986813						0.00122821	1.22821						0.00118662	1.18662							0.0011413	1.1413						0.000846552	0.846552						0.000964723	0.964723
42d	sample	tissue	Ct(MITF)	Ct(β-Actin)	ΔCt	2^-ΔCT	*1000	sample	tissue	Ct(MITF)	Ct(β-Actin)	ΔCt	2^-ΔCT	*1000	sample	tissue	Ct(MITF)	Ct(β-Actin)	ΔCt	2^-ΔCT	*1000		sample	tissue	Ct(MITF)	Ct(β-Actin)	ΔCt	2^-ΔCT	*1000	sample	tissue	Ct(MITF)	Ct(β-Actin)	ΔCt	2^-ΔCT	*1000	sample	tissue	Ct(MITF)	Ct(β-Actin)	ΔCt	2^-ΔCT	*1000
	42d-1	skin	28.768	18.327	10.441	0.000719359	0.719359	42d-4	skin	28.876	18.006	10.87	0.000534323	0.534323	42d-7	skin	28.898	18.201	10.697	0.000602396	0.602396		42d-1	skin	28.641	18.148	10.493	0.000693893	0.693893	42d-4	skin	28.896	18.015	10.881	0.000530265	0.530265	42d-7	skin	29.307	18.241	11.066	0.000466447	0.466447
	42d-2	skin	28.635	18.403	10.232	0.000831498	0.831498	42d-5	skin	28.894	18.006	10.888	0.000527698	0.527698	42d-8	skin	28.887	18.199	10.688	0.000606166	0.606166		42d-2	skin	28.895	18.224	10.671	0.000613351	0.613351	42d-5	skin	28.987	18.103	10.884	0.000529163	0.529163	42d-8	skin	29.646	18.126	11.52	0.000340514	0.340514
	42d-3	skin	28.526	18.261	10.265	0.000812694	0.812694	42d-6	skin	28.903	18.002	10.901	0.000522964	0.522964	42d-9	skin	28.939	18.273	10.666	0.00061548	0.61548		42d-3	skin	28.986	18.603	10.383	0.000748868	0.748868	42d-6	skin	28.998	18.105	10.893	0.000525872	0.525872	42d-9	skin	29.068	18.019	11.049	0.000471976	0.471976
						0.00078785	0.78785						0.000528328	0.528328						0.000608014	0.608014							0.000685371	0.685371						0.000528433	0.528433						0.000426312	0.426312
90d	sample	tissue	Ct(MITF)	Ct(β-Actin)	ΔCt	2^-ΔCT	*1000	sample	tissue	Ct(MITF)	Ct(β-Actin)	ΔCt	2^-ΔCT	*1000	sample	tissue	Ct(MITF)	Ct(β-Actin)	ΔCt	2^-ΔCT	*1000		sample	tissue	Ct(MITF)	Ct(β-Actin)	ΔCt	2^-ΔCT	*1000	sample	tissue	Ct(MITF)	Ct(β-Actin)	ΔCt	2^-ΔCT	*1000	sample	tissue	Ct(MITF)	Ct(β-Actin)	ΔCt	2^-ΔCT	*1000
	90d-1	skin	29.541	18.476	11.065	0.00046677	0.46677	90d-4	skin	29.788	17.923	11.865	0.000268089	0.268089	90d-7	skin	29.275	17.569	11.706	0.000299325	0.299325		90d-1	skin	30.214	18.443	11.771	0.000286138	0.286138	90d-4	skin	30.108	18.309	11.799	0.000280638	0.280638	90d-7	skin	30.679	18.576	12.103	0.000227318	0.227318
	90d-2	skin	29.589	18.124	11.465	0.000353746	0.353746	90d-5	skin	29.517	17.478	12.039	0.000237629	0.237629	90d-8	skin	29.174	17.783	11.391	0.000372364	0.372364		90d-2	skin	30.352	18.589	11.763	0.000287729	0.287729	90d-5	skin	30.257	18.687	11.57	0.000328914	0.328914	90d-8	skin	30.595	18.687	11.908	0.000260216	0.260216
	90d-3	skin	29.658	18.202	11.456	0.000355959	0.355959	90d-6	skin	29.876	18.015	11.861	0.000268833	0.268833	90d-9	skin	29.356	17.539	11.817	0.000277159	0.277159		90d-3	skin	30.238	18.452	11.786	0.000283179	0.283179	90d-6	skin	30.139	18.168	11.971	0.000249098	0.249098	90d-9	skin	30.789	18.692	12.097	0.000228265	0.228265
						0.000392158	0.392158						0.000258184	0.258184						0.000316282	0.316282							0.000285682	0.285682						0.000286217	0.286217						0.0002386	0.2386

## Sheet: TYR
Bc																							Wc
experiment 1								experiment 2							experiment 3								experiment 1							experiment 2							experiment 3
1d	sample	tissue	Ct(TYR)	Ct(β-Actin)	ΔCt	2^-ΔCT	*1000	sample	tissue	Ct(TYR)	Ct(β-Actin)	ΔCt	2^-ΔCT	*1000	sample	tissue	Ct(TYR)	Ct(β-Actin)	ΔCt	2^-ΔCT	*1000		sample	tissue	Ct(TYR)	Ct(β-Actin)	ΔCt	2^-ΔCT	*1000	sample	tissue	Ct(TYR)	Ct(β-Actin)	ΔCt	2^-ΔCT	*1000	sample	tissue	Ct(TYR)	Ct(β-Actin)	ΔCt	2^-ΔCT	*1000
	1d-1	skin	27.282	19.762	7.52	0.00544822	5.44822	1d-4	skin	26.903	19.295	7.608	0.00512583	5.12583	1d-7	skin	26.061	18.999	7.062	0.00748387	7.48387		1d-1	skin	28.155	18.822	9.333	0.00155055	1.55055	1d-4	skin	27.982	18.373	9.609	0.00128057	1.28057	1d-7	skin	28.387	18.523	9.864	0.0010731	1.0731
	1d-2	skin	27.545	20.673	6.872	0.00853733	8.53733	1d-5	skin	27.038	19.592	7.446	0.00573496	5.73496	1d-8	skin	26.413	19.197	7.216	0.00672617	6.72617		1d-2	skin	28.345	18.611	9.734	0.00117429	1.17429	1d-5	skin	28.274	18.612	9.662	0.00123438	1.23438	1d-8	skin	28.016	18.798	9.218	0.00167921	1.67921
	1d-3	skin	27.141	19.881	7.26	0.00652412	6.52412	1d-6	skin	26.852	19.794	7.058	0.00750465	7.50465	1d-9	skin	26.285	18.742	7.543	0.00536205	5.36205		1d-3	skin	27.998	19.009	8.989	0.00196807	1.96807	1d-6	skin	27.894	18.242	9.652	0.00124296	1.24296	1d-9	skin	27.983	18.717	9.266	0.00162426	1.62426
						0.00683656	6.83656						0.00612181	6.12181						0.00652403	6.52403							0.0015643	1.5643						0.00125264	1.25264						0.00145886	1.45886
42d	sample	tissue	Ct(TYR)	Ct(β-Actin)	ΔCt	2^-ΔCT	*1000	sample	tissue	Ct(TYR)	Ct(β-Actin)	ΔCt	2^-ΔCT	*1000	sample	tissue	Ct(TYR)	Ct(β-Actin)	ΔCt	2^-ΔCT	*1000		sample	tissue	Ct(TYR)	Ct(β-Actin)	ΔCt	2^-ΔCT	*1000	sample	tissue	Ct(TYR)	Ct(β-Actin)	ΔCt	2^-ΔCT	*1000	sample	tissue	Ct(TYR)	Ct(β-Actin)	ΔCt	2^-ΔCT	*1000
	42d-1	skin	27.763	20.527	7.236	0.00663356	6.63356	42d-4	skin	27.678	20.106	7.572	0.00525534	5.25534	42d-7	skin	27.898	20.201	7.697	0.00481917	4.81917		42d-1	skin	28.101	18.548	9.553	0.00133125	1.33125	42d-4	skin	27.893	18.049	9.844	0.00108808	1.08808	42d-7	skin	27.703	18.007	9.696	0.00120563	1.20563
	42d-2	skin	27.867	20.562	7.305	0.00632377	6.32377	42d-5	skin	27.647	19.836	7.811	0.00445302	4.45302	42d-8	skin	27.597	20.178	7.419	0.0058433	5.8433		42d-2	skin	27.653	17.896	9.757	0.00115571	1.15571	42d-5	skin	27.881	17.967	9.914	0.00103655	1.03655	42d-8	skin	27.698	18.213	9.485	0.0013955	1.3955
	42d-3	skin	27.358	19.967	7.391	0.00595782	5.95782	42d-6	skin	27.928	20.391	7.537	0.0053844	5.3844	42d-9	skin	28.039	20.672	7.367	0.00605776	6.05776		42d-3	skin	27.382	17.603	9.779	0.00113822	1.13822	42d-6	skin	27.798	17.898	9.9	0.00104665	1.04665	42d-9	skin	28.146	17.816	10.33	0.000776891	0.776891
						0.00630505	6.30505						0.00503092	5.03092						0.00557341	5.57341							0.0012084	1.2084						0.00105709	1.05709						0.00112601	1.12601
90d	sample	tissue	Ct(TYR)	Ct(β-Actin)	ΔCt	2^-ΔCT	*1000	sample	tissue	Ct(TYR)	Ct(β-Actin)	ΔCt	2^-ΔCT	*1000	sample	tissue	Ct(TYR)	Ct(β-Actin)	ΔCt	2^-ΔCT	*1000		sample	tissue	Ct(TYR)	Ct(β-Actin)	ΔCt	2^-ΔCT	*1000	sample	tissue	Ct(TYR)	Ct(β-Actin)	ΔCt	2^-ΔCT	*1000	sample	tissue	Ct(TYR)	Ct(β-Actin)	ΔCt	2^-ΔCT	*1000
	90d-1	skin	27.541	20.072	7.469	0.00564426	5.64426	90d-4	skin	27.988	19.705	8.283	0.00321047	3.21047	90d-7	skin	27.675	19.769	7.906	0.00416924	4.16924		90d-1	skin	30.067	19.453	10.614	0.000638069	0.638069	90d-4	skin	29.108	19.367	9.741	0.0011686	1.1686	90d-7	skin	30.979	20.576	10.403	0.000738559	0.738559
	90d-2	skin	27.589	19.998	7.591	0.00518658	5.18658	90d-5	skin	28.007	19.503	8.504	0.00275449	2.75449	90d-8	skin	27.174	19.191	7.983	0.00395255	3.95255		90d-2	skin	30.352	19.689	10.663	0.000616761	0.616761	90d-5	skin	30.257	19.769	10.488	0.000696302	0.696302	90d-8	skin	29.495	19.687	9.808	0.00111557	1.11557
	90d-3	skin	27.658	20.102	7.556	0.00531395	5.31395	90d-6	skin	27.896	19.644	8.252	0.0032802	3.2802	90d-9	skin	27.356	19.539	7.817	0.00443454	4.43454		90d-3	skin	29.938	19.772	10.166	0.00087042	0.87042	90d-6	skin	29.139	19.168	9.971	0.000996391	0.996391	90d-9	skin	30.719	20.218	10.501	0.000690055	0.690055
						0.0053816	5.3816						0.00308172	3.08172						0.00418544	4.18544							0.000708417	0.708417						0.000953765	0.953765						0.000848062	0.848062

## Sheet: TYRP1
Bc																							Wc
	experiment 1							experiment 2							experiment 3								experiment 1							experiment 2							experiment 3
1d	sample	tissue	Ct(TYRP1)	Ct(β-Actin)	ΔCt	2^-ΔCT	*1000	sample	tissue	Ct(TYRP1)	Ct(β-Actin)	ΔCt	2^-ΔCT	*1000	sample	tissue	Ct(TYRP1)	Ct(β-Actin)	ΔCt	2^-ΔCT	*1000		sample	tissue	Ct(TYRP1)	Ct(β-Actin)	ΔCt	2^-ΔCT	*1000	sample	tissue	Ct(TYRP1)	Ct(β-Actin)	ΔCt	2^-ΔCT	*1000	sample	tissue	Ct(TYRP1)	Ct(β-Actin)	ΔCt	2^-ΔCT	*1000
	1d-1	skin	27.365	19.703	7.662	0.00493751	4.93751	1d-4	skin	27.256	19.308	7.948	0.00404961	4.04961	1d-7	skin	28.061	20.108	7.953	0.0040356	4.0356		1d-1	skin	28.459	20.107	8.352	0.00306054	3.06054	1d-4	skin	28.598	19.997	8.601	0.00257538	2.57538	1d-7	skin	28.952	20.328	8.624	0.00253465	2.53465
	1d-2	skin	27.454	19.596	7.858	0.00431029	4.31029	1d-5	skin	27.309	20.002	7.307	0.00631501	6.31501	1d-8	skin	27.413	19.895	7.518	0.00545578	5.45578		1d-2	skin	28.071	19.925	8.146	0.00353028	3.53028	1d-5	skin	28.421	20.151	8.27	0.00323953	3.23953	1d-8	skin	29.214	20.988	8.226	0.00333985	3.33985
	1d-3	skin	27.677	19.659	8.018	0.00385782	3.85782	1d-6	skin	27.005	19.267	7.738	0.00468414	4.68414	1d-9	skin	27.788	19.931	7.857	0.00431328	4.31328		1d-3	skin	28.219	20.412	7.807	0.00446538	4.46538	1d-6	skin	28.192	20.106	8.086	0.0036802	3.6802	1d-9	skin	28.586	20.215	8.371	0.00302049	3.02049
						0.00436854	4.36854						0.00501625	5.01625						0.00460155	4.60155							0.0036854	3.6854						0.00316504	3.16504						0.002965	2.965
42d	sample	tissue	Ct(TYRP1)	Ct(β-Actin)	ΔCt	2^-ΔCT	*1000	sample	tissue	Ct(TYRP1)	Ct(β-Actin)	ΔCt	2^-ΔCT	*1000	sample	tissue	Ct(TYRP1)	Ct(β-Actin)	ΔCt	2^-ΔCT	*1000		sample	tissue	Ct(TYRP1)	Ct(β-Actin)	ΔCt	2^-ΔCT	*1000	sample	tissue	Ct(TYRP1)	Ct(β-Actin)	ΔCt	2^-ΔCT	*1000	sample	tissue	Ct(TYRP1)	Ct(β-Actin)	ΔCt	2^-ΔCT	*1000
	42d-1	skin	28.068	19.908	8.16	0.00349619	3.49619	42d-4	skin	26.896	18.527	8.369	0.00302468	3.02468	42d-7	skin	27.568	18.887	8.681	0.00243646	2.43646		42d-1	skin	26.987	18.048	8.939	0.00203748	2.03748	42d-4	skin	27.496	18.312	9.184	0.00171926	1.71926	42d-7	skin	27.307	18.125	9.182	0.00172164	1.72164
	42d-2	skin	27.937	19.693	8.244	0.00329844	3.29844	42d-5	skin	27.113	18.604	8.509	0.00274496	2.74496	42d-8	skin	26.887	18.683	8.204	0.00339117	3.39117		42d-2	skin	26.985	18.083	8.902	0.00209041	2.09041	42d-5	skin	27.187	18.103	9.084	0.00184265	1.84265	42d-8	skin	27.276	18.082	9.194	0.00170738	1.70738
	42d-3	skin	27.883	19.752	8.131	0.00356718	3.56718	42d-6	skin	26.903	18.323	8.58	0.00261314	2.61314	42d-9	skin	26.939	18.273	8.666	0.00246192	2.46192		42d-3	skin	27.432	18.513	8.919	0.00206592	2.06592	42d-6	skin	27.298	18.471	8.827	0.00220195	2.20195	42d-9	skin	27.658	18.496	9.162	0.00174567	1.74567
						0.00345394	3.45394						0.00279426	2.79426						0.00276318	2.76318							0.0020646	2.0646						0.00192129	1.92129						0.0017249	1.7249
90d	sample	tissue	Ct(TYRP1)	Ct(β-Actin)	ΔCt	2^-ΔCT	*1000	sample	tissue	Ct(TYRP1)	Ct(β-Actin)	ΔCt	2^-ΔCT	*1000	sample	tissue	Ct(TYRP1)	Ct(β-Actin)	ΔCt	2^-ΔCT	*1000		sample	tissue	Ct(TYRP1)	Ct(β-Actin)	ΔCt	2^-ΔCT	*1000	sample	tissue	Ct(TYRP1)	Ct(β-Actin)	ΔCt	2^-ΔCT	*1000	sample	tissue	Ct(TYRP1)	Ct(β-Actin)	ΔCt	2^-ΔCT	*1000
	90d-1	skin	27.583	18.467	9.116	0.00180223	1.80223	90d-4	skin	27.788	19.351	8.437	0.00288543	2.88543	90d-7	skin	27.275	18.105	9.17	0.00173602	1.73602		90d-1	skin	27.801	18.585	9.216	0.00168154	1.68154	90d-4	skin	28.165	18.651	9.514	0.00136773	1.36773	90d-7	skin	27.679	18.656	9.023	0.00192223	1.92223
	90d-2	skin	28.108	18.743	9.365	0.00151654	1.51654	90d-5	skin	27.517	18.365	9.152	0.00175782	1.75782	90d-8	skin	26.787	17.783	9.004	0.00194772	1.94772		90d-2	skin	28.239	18.889	9.35	0.00153239	1.53239	90d-5	skin	27.988	18.402	9.586	0.00130115	1.30115	90d-8	skin	27.595	18.487	9.108	0.00181225	1.81225
	90d-3	skin	27.658	18.118	9.54	0.0013433	1.3433	90d-6	skin	27.876	19.015	8.861	0.00215067	2.15067	90d-9	skin	27.606	18.219	9.387	0.00149359	1.49359		90d-3	skin	27.738	18.012	9.726	0.00118082	1.18082	90d-6	skin	28.039	18.328	9.711	0.00119316	1.19316	90d-9	skin	28.056	18.792	9.264	0.00162652	1.62652
						0.00155402	1.55402						0.00226464	2.26464						0.00172578	1.72578							0.00146492	1.46492						0.00128735	1.28735						0.001787	1.787
